# Supplementary material for: Multi-omic analysis reveals the effects of interspecific hybridization on the synthesis of seed reserve polymers in a Triticum turgidum ssp. durum × Aegilops sharonensis amphidiploid
Source: BMC Genomics. 2024 Jun 20;25:626. doi: 10.1186/s12864-024-10352-9 (PMC11188524; doi:10.1186/s12864-024-10352-9)
Supplement: Supplementary file 4 — Supplementary Material 4: STable 1 Oligonucleotide probes for fluorescence in-situ hybridization (FISH) analysis [file 12864_2024_10352_MOESM4_ESM.xlsx]

## Sheet: Sheet1
Supplementary 4. Oligonucleotide probes for fluorescence in situ hybridization (FISH) analysis.
Name of probe	Sequences and fluorochrome label
Oligo-pSc119.2-1	6-FAM-5′CCGTT TTGTG GACTA TTACT CACCG CTTTG GGGTC CCATA GCTAT3′
Oligo-pTa535-1 6	Tamra-5′AAAAA CTTGA CGCAC GTCAC GTACA AATTG GACAA ACTCT TTCGG AGTAT CAGGG TTTC3′
(AAG)6	Cy5-5′AAGAAGAAGAAGAAGAAG
