# Supplementary material for: Multi-omic analysis reveals the effects of interspecific hybridization on the synthesis of seed reserve polymers in a Triticum turgidum ssp. durum × Aegilops sharonensis amphidiploid
Source: BMC Genomics. 2024 Jun 20;25:626. doi: 10.1186/s12864-024-10352-9 (PMC11188524; doi:10.1186/s12864-024-10352-9)
Supplement: Supplementary file 5 — Supplementary Material 5: STable 2 Statistical results of RNA sequencing data quality [file 12864_2024_10352_MOESM5_ESM.xlsx]

## Sheet: Sheet1
Supplementary Table 2. Statistical results of RNA sequencing data quality.
Sample	Clean reads	Clean bases	GC (%)	Q20 (%)	Q30 (%)
R7-1	34023917	10160150186	53.35	95.56	90.55
R7-2	33376474	9948563864	53.17	95.56	90.53
R7-3	34381254	10225102862	53.05	95.73	91.18
Z636-1	39354426	11690503630	50.76	96.49	92.17
Z636-2	34629875	10300507448	51.05	96.42	92.01
Z636-3	38814874	11535409502	50.64	96.55	92.32
Z636×R7-1	36637274	10916336808	51.96	96.64	92.61
Z636×R7-2	32392477	9581847472	51.37	95.29	90.5
Z636×R7-3	34360399	10252221000	51.16	95.94	91.04
