# Supplementary material for: Multi-omic analysis reveals the effects of interspecific hybridization on the synthesis of seed reserve polymers in a Triticum turgidum ssp. durum × Aegilops sharonensis amphidiploid
Source: BMC Genomics. 2024 Jun 20;25:626. doi: 10.1186/s12864-024-10352-9 (PMC11188524; doi:10.1186/s12864-024-10352-9)
Supplement: Supplementary file 6 — Supplementary Material 6: STable 3 List of gene IDs with differentially expressed genes related to starch, storage protein and amino acid synthesis [file 12864_2024_10352_MOESM6_ESM.xlsx]

## Sheet: Sheet1
Supplementary Table 3. List of gene IDs with differentially expressed genes related to starch, storage protein andamino acid synthesis.
Number ID	Gene name	Gene ID	Description
A1	AGP-L	TRITD1Av1G222050	Glucose-1-phosphate adenylyltransferase large subunit
A2	AGP-S	TRITD7Av1G131980	Glucose-1-phosphate adenylyltransferase small subunit
A3	SSI	TRITD7Av1G035470	Starch synthase 1
A4	SSII-3	TRITD7Av1G061960	Soluble starch synthase 2-3
A5	SSII-2	TRITD6Bv1G179480	Soluble starch synthase 2-2
A6	SSIIIa	TRITD1Av1G036690	Soluble starch synthase 3a
A7	SSIV	TRITD1Bv1G193680	starch synthase 4
A8	SBEI	TRITD2Bv1G146930	1,4-alpha-glucan-branching enzyme 1
A9	SBEII	TRITD2Av1G189770	1,4-alpha-glucan-branching enzyme 2
A10	SBEIII	TRITD7Av1G179440	1,4-alpha-glucan-branching enzyme 3
A11	ISAI	TRITD7Av1G095990	Isoamylase 1
A12	ISAII	TRITD1Av1G159000	Isoamylase 2
A13	ISA III	TRITD5Bv1G141610	Isoamylase 3
A14	PULL	TRITD7Av1G039520	Pullulanase 1
A15	GBSSI	TRITD7Av1G018110	Granule-bound starch synthase 1
A16	GBEI	TRITD2Av1G178500	1,4-alpha-glucan-branching enzyme 1
A17	GBEII	TRITD2Av1G189770	1,4-alpha-glucan-branching enzyme 2
A18	GLU	TRITD3Bv1G188540	Beta-glucosidase 5
B1	α/β-gliadin	TRITD0Uv1G078340	Alpha/beta-gliadin
B2	α/β-gliadin	TRITD0Uv1G108590	Alpha/beta-gliadin A-IV
B3	α/β-gliadin	TRITD0Uv1G114050	Alpha/beta-gliadin
B4	α/β-gliadin	TRITD0Uv1G130960	Alpha/beta-gliadin A-IV
B5	α/β-gliadin	New gene 23667	Alpha/beta-gliadin
B6	ω-gliadin	New gene 18893	Omega-gliadin
B7	ω-gliadin	New gene 34815	Omega-gliadin
B8	ω-gliadin	New gene 34816	Omega-gliadin
B9	γ-gliadin	TRITD1Av1G002200	Gamma-gliadin
B10	γ-gliadin	TRITD1Bv1G001870	Gamma-gliadin
B11	γ-gliadin	New gene 1182	Gamma-gliadin
B12	γ-gliadin	TRITD1Av1G002120	Gamma-gliadin
B13	LMW-GS	TRITD1Av1G002360	Glutenin, low molecular weight subunit
B14	LMW-GS	TRITD1Av1G002790	Glutenin, low molecular weight subunit
B15	LMW-GS	TRITD1Bv1G008290	Glutenin, low molecular weight subunit 1D1
B16	LMW-GS	New gene 36977	Glutenin, low molecular weight subunit
B17	HMW-GS	New gene 37418	Glutenin, high molecular weight subunit 1Bx
C1	SER	TRITD4Av1G010610	Phosphoserine aminotransferase 2
C2	DAHPS	TRITD1Bv1G133060	Phospho-2-dehydro-3-deoxyheptonate aldolase 2
C3	TSB	New gene 33151	Tryptophan synthase beta chain 1
C4	TSB	New gene 30527	Tryptophan synthase beta chain 2
C5	CS	TRITD5Av1G210970	Citrate synthase 3
C6	AST	TRITD6Av1G212170	Alanine aminotransferase 2
C7	AST	New gene 16188	Alanine aminotransferase 2
C8	ALT	TRITD1Bv1G040570	Alanine aminotransferase 2
C9	ASAN	TRITD0Uv1G024260	Asparagine synthetase
C10	ASAN	TRITD5Av1G114980	Asparagine synthetase
C11	ASAN	TRITD5Bv1G097460	Asparagine synthetase
C12	MDH	TRITD0Uv1G082810	Malate dehydrogenase
C13	MDH	TRITD1Bv1G191700	Malate dehydrogenase
C14	GOGAT	TRITD0Uv1G036950	Folylpolyglutamate synthase
C15	GDH	TRITD5Av1G217620	Glutamate dehydrogenase 1
C16	GDH	TRITD2Av1G230970	Glutamate dehydrogenase 2
C17	GSr1	TRITD4Bv1G145460	Glutamine synthetase isoform GSr1
C18	GSe2	TRITD4Bv1G013920	Glutamine synthetase isoform GSe2
