# Supplementary material for: Multi-omic analysis reveals the effects of interspecific hybridization on the synthesis of seed reserve polymers in a Triticum turgidum ssp. durum × Aegilops sharonensis amphidiploid
Source: BMC Genomics. 2024 Jun 20;25:626. doi: 10.1186/s12864-024-10352-9 (PMC11188524; doi:10.1186/s12864-024-10352-9)
Supplement: Supplementary file 7 — Supplementary Material 7: STable 4 Primers used in RT-qPCR [file 12864_2024_10352_MOESM7_ESM.xlsx]

## Sheet: Sheet1
Supplementary Table 4. Primers used in RT-qPCR.
Gene ID	Gene name	Sequence（5'-3'）
TRITD1Av1G222050	AGP-L-F	CGGGATCAACAAGGTGTA
	AGP-L-R	GCCATTGCTGAAGTTGTAG
TRITD7Av1G131980	AGP-S-F	TGATGCTTCAGCTTCTCC
	AGP-S-R	CTCATGCCAGTGCTAGTT
TRITD7Av1G035470	SSI-F	AGCCTGCAAGTACATATCC
	SSI-R	CTGTCACAACTGCTCCTT
TRITD7Av1G061960	SSII-3-F	GCACTACCTGGAACACTT
	SSII-3-R	GCCGTATGATGTCGTGAA
TRITD1Av1G036690	SSIIIa-F	CGGACAAAGCTAGAGTTG
	SSIIIa-R	CTTCGTCAACCGCATCTA
TRITD2Av1G189770	SBEII-F	CAATCACTGATGGTGTAACC
	SBEII-R	GTCAAGATGGCTCCGAAA
TRITD7Av1G018110	GBSSI-F	CTCCCTGAAGAGAGAAAGA
	GBSSI-R	CTACAACAAGCGGCTATC
TRITD7Av1G095990	ISAI-F	GGCGACCTACCTCTAAGATA
	ISAI-R	CGACACAGCTCCAATGAA
TRITD1Av1G002360	LMW-GS-F	AGCAACAACCCCAACAGTCG
	LMW-GS-R	TTGTTGAGGCCATTGACCCA
Triticum turgidum subsp.	HMW-GS-F	GATCCTTCTACCCCAGCGAG
Durum newGene 37418	HMW-GS-R	CCCTGCTGCGAAGAAGTTAC
TRITD1Av1G002360	α-gliadin-F	AGCCTCAGCAACAATATCCAT
	α-gliadin -R	CACATTGCAGGTAGCGTCT
TRITD1Av1G002200	γ-gliadin-F	CAGCCATCCATAGCGTCGT
	γ-gliadin -R	GTTGGATGATGCCCTGACCTT
