# Supplementary material for: Multi-omic analysis reveals the effects of interspecific hybridization on the synthesis of seed reserve polymers in a Triticum turgidum ssp. durum × Aegilops sharonensis amphidiploid
Source: BMC Genomics. 2024 Jun 20;25:626. doi: 10.1186/s12864-024-10352-9 (PMC11188524; doi:10.1186/s12864-024-10352-9)
Supplement: Supplementary file 8 — Supplementary Material 8: STable 5 Classification and quantity of DEMs identified in metabolomic analysis [file 12864_2024_10352_MOESM8_ESM.xlsx]

## Sheet: Sheet1
Supplementary Table 5. Classification and quantity of DEMs idaentified in metabolomic analysis
Metabolites name	R7 vs Z636	Z636 vs Z636×R7	Z636×R7 vs R7
Carboxylic acids and derivatives	90	80	84
Fatty Acyls	51	30	37
Steroids and steroid derivatives	18	9	16
Organooxygen compounds	16	11	19
Benzene and substituted derivatives	13	16	12
Prenol lipids	13	8	10
Glycerophospholipids	10	10	9
Purine nucleosides	9	6	10
Phenols	8	8	7
Indoles and derivatives	7	8	7
Pyrimidine nucleosides	7	5	5
Cinnamic acids and derivatives	6	4	5
Imidazopyrimidines	6	5	6
Keto acids and derivatives	6	5	6
Organonitrogen compounds	5	8	8
Pteridines and derivatives	5	2	5
Coumarins and derivatives	4	4	4
Diazines	3	3	2
Furofurans	3	2	3
Benzofurans	2	1	1
Glycerolipids	2	2	2
Isoflavonoids	2	2	2
Phenylpropanoic acids	2	2	1
Pyridine nucleotides	2	1	2
Pyridines and derivatives	2	2	2
Sphingolipids	2	2	1
Tetracycline	2	2	1
5'-dinucleotides	1	1	1
5'-deoxyribonucleosides	1	0	1
Anthracenes	1	1	1
Benzopyrans	1	1	1
Benzothiazepines	1	1	1
Benzothiazines	1	0	1
Cinnamyl alcohols	1	1	1
Depsides and depsidones	1	0	1
Dibenzylbutane lignans	1	1	1
Furanoid lignans	1	0	1
Furans	1	1	1
Hydroxy acids and derivatives	1	1	3
Imidazodiazepines	1	1	1
Macrolides and analogues	1	1	0
Non-metal oxoanionic compounds	1	1	1
Nucleoside and nucleotide analogues	1	0	1
Oxazinanes	1	1	0
Phenol esters	1	1	1
Phenol ethers	1	1	1
Piperidines	1	0	0
Tetrahydrofurans	1	1	1
Tetrapyrroles and derivatives	1	0	1
Tropane alkaloids	1	1	1
Flavonoids	0	8	7
Heteroaromatic compounds	0	1	1
Vinylogous acids	0	0	1
